# Supplementary material for: Biomineralization through a Symmetry-Controlled Oligomeric Peptide
Source: Biomimetics (Basel). 2023 Dec 14;8(8):606. doi: 10.3390/biomimetics8080606 (PMC10742239; doi:10.3390/biomimetics8080606)
Supplement: Supplementary file 1 [file biomimetics-08-00606-s001.zip]

Archive with 1 entries (1 files):
- biomimetics-2749953-supplementary.pdf
